# Supplementary material for: Time-Dependent Effect of Eggshell Membrane on Monosodium-Iodoacetate-Induced Osteoarthritis: Early-Stage Inflammation Control and Late-Stage Cartilage Protection
Source: Nutrients. 2024 Jun 14;16(12):1885. doi: 10.3390/nu16121885 (PMC11206400; doi:10.3390/nu16121885)
Supplement: Supplementary file 1 [file nutrients-16-01885-s001.zip]

Archive with 1 entries (1 files):
- nutrients-3030360-supplementary.pdf
